# Supplementary material for: Taxonomic and phylogenetic insights into dipteran-parasitizing Ophiocordyceps: Descriptions of two new species and a new record from China and Laos
Source: MycoKeys. 2026 Jan 23;127:217–38. doi: 10.3897/mycokeys.127.176148 (PMC12859645; doi:10.3897/mycokeys.127.176148)
Supplement: XML Treatment for Ophiocordyceps laosensis [file mycokeys.127.176148-treatment2.xml]

<!DOCTYPE tp:taxon-treatment
  PUBLIC "-//TaxonX//DTD Taxonomic Treatment Publishing DTD v0 20100105//EN" "tax-treatment-NSO.dtd">
<tp:taxon-treatment xmlns:tp="http://www.plazi.org/taxpub"><tp:treatment-meta><kwd-group><label>Taxon classification</label><kwd>
                <named-content content-type="kingdom">Fungi</named-content>
              </kwd><kwd>
                <named-content content-type="family">Ophiocordycipitaceae</named-content>
              </kwd></kwd-group><mixed-citation publication-type="journal"><person-group><name><surname>Dai</surname><given-names>Yong-dong</given-names></name><name><surname>Guan</surname><given-names>Yu-hu</given-names></name><name><surname>Wu</surname><given-names>Sheng-mei</given-names></name><name><surname>Bibi</surname><given-names>Shabana</given-names></name><name><surname>Chen</surname><given-names>Hui</given-names></name><name><surname>Loinheuang</surname><given-names>Chanhom</given-names></name><name><surname>Liang</surname><given-names>Jian-dong</given-names></name><name><surname>Wang</surname><given-names>Yao</given-names></name></person-group><article-title>Taxonomic and phylogenetic insights into dipteran-parasitizing <italic><tp:taxon-name><tp:taxon-name-part taxon-name-part-type="genus" reg="Ophiocordyceps">Ophiocordyceps</tp:taxon-name-part></tp:taxon-name></italic>: Descriptions of two new species and a new record from China and Laos</article-title><source>MycoKeys</source><day>23</day><month>01</month><year>2026</year><volume>127</volume><fpage>217</fpage><lpage>238</lpage><pub-id pub-id-type="doi">10.3897/mycokeys.127.176148</pub-id></mixed-citation></tp:treatment-meta><tp:nomenclature><tp:taxon-name><object-id xmlns:xlink="http://www.w3.org/1999/xlink" content-type="arpha" xlink:type="simple">28CC8F80-90E8-5EFA-B839-60145F24EC9D</object-id><tp:taxon-name-part taxon-name-part-type="genus" reg="Ophiocordyceps">Ophiocordyceps</tp:taxon-name-part> <tp:taxon-name-part taxon-name-part-type="species" reg="laosensis">laosensis</tp:taxon-name-part><object-id xmlns:xlink="http://www.w3.org/1999/xlink" content-type="mycobank" xlink:type="simple">860784</object-id></tp:taxon-name><tp:taxon-authority>Y. Wang &amp; Y.H. Guan</tp:taxon-authority><tp:taxon-status xmlns:xlink="http://www.w3.org/1999/xlink" xlink:type="simple">sp. nov.</tp:taxon-status><xref ref-type="fig" rid="F3">Fig. 3</xref></tp:nomenclature><tp:treatment-sec sec-type="Etymology"><title>Etymology.</title><p>The epithet refers to the country (Laos) where the type specimen was collected.</p></tp:treatment-sec><tp:treatment-sec sec-type="Holotype"><title>Holotype.</title><p>Laos, • Oudomxay Province, Muang Xay City (<named-content xmlns:xlink="http://www.w3.org/1999/xlink" content-type="dwc:verbatimCoordinates" xlink:type="simple">20.26°N, 101.38°E</named-content>, alt. 1032 m), parasitic on an adult of the housefly (<italic><tp:taxon-name><tp:taxon-name-part taxon-name-part-type="subgenus" reg="Musca">Musca</tp:taxon-name-part></tp:taxon-name></italic> sp.), collected on leaves, 6 Aug 2024, Yao Wang (<abbrev xmlns:xlink="http://www.w3.org/1999/xlink" content-type="institution" xlink:title="Mycological Herbarium of Guizhou Medical University" xlink:type="simple">GMB</abbrev> 3137).</p></tp:treatment-sec><tp:treatment-sec sec-type="Description"><title>Description.</title><p><bold>Sexual morph</bold>: <bold><italic>Stromata</italic></bold> stipitate, one or several arising from the thorax region of the host, beneath the wings, capitate, unbranched, brown, 5–9 mm long, 0.5–1.3 mm wide with a fertile apex (Fig. <xref ref-type="fig" rid="F3">3A, B</xref>). <bold><italic>Fertile heads</italic></bold> globoid, surface convex, Orange-yellow to brown, located at the terminal part of stipes, 0.8–1.7 mm thick, 1.6–3.8 mm diam (Fig. <xref ref-type="fig" rid="F3">3B</xref>). <bold><italic>Perithecia</italic></bold> 320–1300 × 150–380 μm (x̄= 864 × 283 µm, n = 20), immersed, flask-shaped. <bold><italic>Asci</italic></bold> 480–570 × 4.0–12.0 μm (x̄ = 516 × 9.2 µm, n = 20), 8-spored, hyaline, cylindrical. <bold><italic>Apical cap</italic></bold> 4.2–8.5 × 5.8–11.7 μm (x̄ = 6.4 × 9.3 µm, n = 20), thick, hyaline. <bold><italic>Ascospores</italic></bold> filiform, multi-septate, breaking into many (~8) part-spores, cylindrical, 11–15 × 2.0–4.7 μm (x̄ = 13.2 × 3.5 µm, n = 20). <bold>Asexual morph</bold>: Not observed in natural substrates.</p><fig id="F3" position="float" orientation="portrait"><object-id xmlns:xlink="http://www.w3.org/1999/xlink" content-type="doi" xlink:type="simple">10.3897/mycokeys.127.176148.figure3</object-id><object-id xmlns:xlink="http://www.w3.org/1999/xlink" content-type="zenodo_dep_id" xlink:type="simple">0</object-id><object-id xmlns:xlink="http://www.w3.org/1999/xlink" content-type="arpha" xlink:type="simple">0E5B8FF4-B98E-5709-890F-A4AE9873792F</object-id><label>Figure 3.</label><caption><p><italic><tp:taxon-name><tp:taxon-name-part taxon-name-part-type="genus" reg="Ophiocordyceps">Ophiocordyceps</tp:taxon-name-part> <tp:taxon-name-part taxon-name-part-type="species" reg="laosensis">laosensis</tp:taxon-name-part></tp:taxon-name></italic>. <bold>A, B</bold>. Fungus on housefly (<italic><tp:taxon-name><tp:taxon-name-part taxon-name-part-type="subgenus" reg="Musca">Musca</tp:taxon-name-part></tp:taxon-name></italic> sp., <tp:taxon-name><tp:taxon-name-part taxon-name-part-type="family" reg="Muscidae">Muscidae</tp:taxon-name-part></tp:taxon-name>, <tp:taxon-name><tp:taxon-name-part taxon-name-part-type="order" reg="Diptera">Diptera</tp:taxon-name-part></tp:taxon-name>); <bold>C, D</bold>. Columnar stromata bearing wart-like protuberances; <bold>E, F</bold>. Perithecia; <bold>G, H</bold>. Asci; <bold>I, J</bold>. Part-spores. Scale bars: 5 mm (<bold>A, B</bold>); 1 mm (<bold>C, D</bold>); 500 µm (<bold>E</bold>); 100 µm (<bold>F–H</bold>); 50 µm (<bold>I</bold>); 20 µm (<bold>J</bold>).</p></caption><graphic xmlns:xlink="http://www.w3.org/1999/xlink" xlink:href="mycokeys-127-217-g003.jpg" id="oo_1518921.jpg" position="float" orientation="portrait" xlink:type="simple"><uri content-type="original_file" xlink:type="simple">https://binary.pensoft.net/fig/1518921</uri></graphic></fig></tp:treatment-sec><tp:treatment-sec sec-type="Host"><title>Host.</title><p><italic><tp:taxon-name><tp:taxon-name-part taxon-name-part-type="subgenus" reg="Musca">Musca</tp:taxon-name-part></tp:taxon-name></italic> sp. (<tp:taxon-name><tp:taxon-name-part taxon-name-part-type="family" reg="Muscidae">Muscidae</tp:taxon-name-part></tp:taxon-name>, <tp:taxon-name><tp:taxon-name-part taxon-name-part-type="order" reg="Diptera">Diptera</tp:taxon-name-part></tp:taxon-name>).</p></tp:treatment-sec><tp:treatment-sec sec-type="Habitat"><title>Habitat.</title><p>The specimens were found on the underside of a dicotyledonous leaf from a forest plant.</p></tp:treatment-sec><tp:treatment-sec sec-type="Other material examined"><title>Other material examined.</title><p>Laos, • Oudomxay Province, Muang Xay City (<named-content xmlns:xlink="http://www.w3.org/1999/xlink" content-type="dwc:verbatimCoordinates" xlink:type="simple">20.12°N, 101.06°E</named-content>, alt. 986 m), parasitic on an adult of <italic><tp:taxon-name><tp:taxon-name-part taxon-name-part-type="subgenus" reg="Musca">Musca</tp:taxon-name-part></tp:taxon-name></italic> sp. (<tp:taxon-name><tp:taxon-name-part taxon-name-part-type="family" reg="Muscidae">Muscidae</tp:taxon-name-part></tp:taxon-name>, <tp:taxon-name><tp:taxon-name-part taxon-name-part-type="order" reg="Diptera">Diptera</tp:taxon-name-part></tp:taxon-name>), collected on leaves, 7 Aug 2024, Yao Wang (<abbrev xmlns:xlink="http://www.w3.org/1999/xlink" content-type="institution" xlink:title="Mycological Herbarium of Guizhou Medical University" xlink:type="simple">GMB</abbrev> 3138).</p></tp:treatment-sec><tp:treatment-sec sec-type="Notes"><title>Notes.</title><p><italic><tp:taxon-name><tp:taxon-name-part taxon-name-part-type="genus" reg="Ophiocordyceps">Ophiocordyceps</tp:taxon-name-part> <tp:taxon-name-part taxon-name-part-type="species" reg="laosensis">laosensis</tp:taxon-name-part></tp:taxon-name></italic> possesses two distinct types of stromata: globose and columnar. The globose stromata contain developing asci and ascospores, whereas the columnar stromata bear wart-like projections on the surface, which may superficially resemble asci but are, in fact, non-fertile structures.</p><p>Phylogenetic analyses revealed that <italic><tp:taxon-name><tp:taxon-name-part taxon-name-part-type="genus" reg="Ophiocordyceps">O.</tp:taxon-name-part> <tp:taxon-name-part taxon-name-part-type="species" reg="laosensis">laosensis</tp:taxon-name-part></tp:taxon-name></italic> formed a distinct lineage within the <italic><tp:taxon-name><tp:taxon-name-part taxon-name-part-type="genus" reg="Ophiocordyceps">O.</tp:taxon-name-part> <tp:taxon-name-part taxon-name-part-type="species" reg="muscae">muscae</tp:taxon-name-part></tp:taxon-name></italic> core group, with strong statistical support (Fig. <xref ref-type="fig" rid="F1">1</xref>; 100%/100%/1). <italic><tp:taxon-name><tp:taxon-name-part taxon-name-part-type="genus" reg="Ophiocordyceps">Ophiocordyceps</tp:taxon-name-part> <tp:taxon-name-part taxon-name-part-type="species" reg="laosensis">laosensis</tp:taxon-name-part></tp:taxon-name></italic> closely resembles <italic><tp:taxon-name><tp:taxon-name-part taxon-name-part-type="genus" reg="Ophiocordyceps">O.</tp:taxon-name-part> <tp:taxon-name-part taxon-name-part-type="species" reg="muscae">muscae</tp:taxon-name-part></tp:taxon-name></italic>, as both species parasitize dipteran hosts. Both species produce rod-shaped stromata capped by fertile heads with nearly spherical surface projections. However, <italic><tp:taxon-name><tp:taxon-name-part taxon-name-part-type="genus" reg="Ophiocordyceps">O.</tp:taxon-name-part> <tp:taxon-name-part taxon-name-part-type="species" reg="laosensis">laosensis</tp:taxon-name-part></tp:taxon-name></italic> can be distinguished from <italic><tp:taxon-name><tp:taxon-name-part taxon-name-part-type="genus" reg="Ophiocordyceps">O.</tp:taxon-name-part> <tp:taxon-name-part taxon-name-part-type="species" reg="muscae">muscae</tp:taxon-name-part></tp:taxon-name></italic> by its more elongated perithecial ostioles, as well as consistently larger asci and part-spores (Table <xref ref-type="table" rid="T2">2</xref>).</p></tp:treatment-sec><tp:treatment-sec><!--Section generated to contain objects referenced in tp:taxon-treatment.--><fig id="F1" position="float" orientation="portrait"><object-id xmlns:xlink="http://www.w3.org/1999/xlink" content-type="doi" xlink:type="simple">10.3897/mycokeys.127.176148.figure1</object-id><object-id xmlns:xlink="http://www.w3.org/1999/xlink" content-type="zenodo_dep_id" xlink:type="simple">0</object-id><object-id xmlns:xlink="http://www.w3.org/1999/xlink" content-type="arpha" xlink:type="simple">B741F205-D066-586D-8F51-0D5470D05284</object-id><label>Figure 1.</label><caption><p>Phylogenetic relationships of <italic><tp:taxon-name><tp:taxon-name-part taxon-name-part-type="genus" reg="Ophiocordyceps">Ophiocordyceps</tp:taxon-name-part></tp:taxon-name></italic> based on combined partial <abbrev xmlns:xlink="http://www.w3.org/1999/xlink" xlink:title="internal transcribed spacer" xlink:type="simple">ITS</abbrev> + <italic>nr</italic>LSU + <italic><abbrev xmlns:xlink="http://www.w3.org/1999/xlink" xlink:title="translation elongation factor 1-α gene" xlink:type="simple">tef-1α</abbrev></italic> + <italic>rpb1</italic> + <italic>rpb2</italic> sequences. Numbers at the branches indicate support values (IQ-TREE-BS/RAxML-BS/<abbrev xmlns:xlink="http://www.w3.org/1999/xlink" xlink:title="Bayesian inference" xlink:type="simple">BI</abbrev>-PP) above 50%/50%/0.5. Ex-type materials are marked with “T”.</p></caption><graphic xmlns:xlink="http://www.w3.org/1999/xlink" xlink:href="mycokeys-127-217-g001.jpg" id="oo_1518919.jpg" position="float" orientation="portrait" xlink:type="simple"><uri content-type="original_file" xlink:type="simple">https://binary.pensoft.net/fig/1518919</uri></graphic></fig><table-wrap id="T2" position="float" orientation="portrait"><label>Table 2.</label><caption><p>Summary of morphological comparison among <italic><tp:taxon-name><tp:taxon-name-part taxon-name-part-type="genus" reg="Ophiocordyceps">Ophiocordyceps</tp:taxon-name-part> <tp:taxon-name-part taxon-name-part-type="species" reg="calliphoridarum">calliphoridarum</tp:taxon-name-part></tp:taxon-name></italic>, <italic><tp:taxon-name><tp:taxon-name-part taxon-name-part-type="genus" reg="Ophiocordyceps">O.</tp:taxon-name-part> <tp:taxon-name-part taxon-name-part-type="species" reg="laosensis">laosensis</tp:taxon-name-part></tp:taxon-name></italic> and related taxa.</p></caption><table><tbody><tr><th rowspan="1" colspan="1">Species</th><th rowspan="1" colspan="1">Host</th><th rowspan="1" colspan="1">Stromata (mm)</th><th rowspan="1" colspan="1">Distribution</th><th rowspan="1" colspan="1">Perithecia (μm)</th><th rowspan="1" colspan="1">Asci (μm)</th><th rowspan="1" colspan="1">Part-spores (µm)</th><th rowspan="1" colspan="1">References</th></tr><tr><td rowspan="1" colspan="1">
                      <bold>
                        <italic>
                          <tp:taxon-name><tp:taxon-name-part taxon-name-part-type="genus" reg="Ophiocordyceps">O.</tp:taxon-name-part> <tp:taxon-name-part taxon-name-part-type="species" reg="calliphoridarum">calliphoridarum</tp:taxon-name-part></tp:taxon-name>
                        </italic>
                      </bold>
                    </td><td rowspan="1" colspan="1">
                      <bold><tp:taxon-name><tp:taxon-name-part taxon-name-part-type="order" reg="Diptera">Diptera</tp:taxon-name-part></tp:taxon-name> (<tp:taxon-name><tp:taxon-name-part taxon-name-part-type="family" reg="Calliphoridae">Calliphoridae</tp:taxon-name-part></tp:taxon-name>)</bold>
                    </td><td rowspan="1" colspan="1">
                      <bold>Single or Multiple, 3–6 × 0.5–1.5</bold>
                    </td><td rowspan="1" colspan="1">
                      <bold>China</bold>
                    </td><td rowspan="1" colspan="1">
                      <bold>flask-shaped, 620–750 × 180–300</bold>
                    </td><td rowspan="1" colspan="1">
                      <bold>Cylindrical, 230–510 × 6.1–8.3</bold>
                    </td><td rowspan="1" colspan="1">
                      <bold>Cylindrical, 8.5–11.5 × 1.5–3.5</bold>
                    </td><td rowspan="1" colspan="1">
                      <bold>This study</bold>
                    </td></tr><tr><td rowspan="1" colspan="1">
                      <bold>
                        <italic>
                          <tp:taxon-name><tp:taxon-name-part taxon-name-part-type="genus" reg="Ophiocordyceps">O.</tp:taxon-name-part> <tp:taxon-name-part taxon-name-part-type="species" reg="laosensis">laosensis</tp:taxon-name-part></tp:taxon-name>
                        </italic>
                      </bold>
                    </td><td rowspan="1" colspan="1">
                      <bold><tp:taxon-name><tp:taxon-name-part taxon-name-part-type="order" reg="Diptera">Diptera</tp:taxon-name-part></tp:taxon-name> (<tp:taxon-name><tp:taxon-name-part taxon-name-part-type="family" reg="Muscidae">Muscidae</tp:taxon-name-part></tp:taxon-name>)</bold>
                    </td><td rowspan="1" colspan="1">
                      <bold>Multiple, 5–9 × 0.5–1.3</bold>
                    </td><td rowspan="1" colspan="1">
                      <bold>Laos</bold>
                    </td><td rowspan="1" colspan="1">
                      <bold>flask-shaped, 320–1300 × 150–380</bold>
                    </td><td rowspan="1" colspan="1">
                      <bold>Cylindrical, 480–570 × 4.0–12.0</bold>
                    </td><td rowspan="1" colspan="1">
                      <bold>Cylindrical, 11–15 × 2.0–4.7</bold>
                    </td><td rowspan="1" colspan="1">
                      <bold>This study</bold>
                    </td></tr><tr><td rowspan="1" colspan="1">
                      <italic>
                        <tp:taxon-name><tp:taxon-name-part taxon-name-part-type="genus" reg="Ophiocordyceps">O.</tp:taxon-name-part> <tp:taxon-name-part taxon-name-part-type="species" reg="muscae">muscae</tp:taxon-name-part></tp:taxon-name>
                      </italic>
                    </td><td rowspan="1" colspan="1"><tp:taxon-name><tp:taxon-name-part taxon-name-part-type="order" reg="Diptera">Diptera</tp:taxon-name-part></tp:taxon-name> (<tp:taxon-name><tp:taxon-name-part taxon-name-part-type="family" reg="Muscidae">Muscidae</tp:taxon-name-part></tp:taxon-name>)</td><td rowspan="1" colspan="1">Multiple, 4–8 × 0.5–1.5</td><td rowspan="1" colspan="1">Thailand</td><td rowspan="1" colspan="1">Ovoid to obclavate, 820 –1100 × 320–400</td><td rowspan="1" colspan="1">Cylindrical, up to 720 long, 4–5 wide</td><td rowspan="1" colspan="1">Cylindrical to fusoid, 10–13 × 1.5–2</td><td rowspan="1" colspan="1">
                      <xref ref-type="bibr" rid="B38">Mongkolsamrit et al. 2025</xref>
                    </td></tr><tr><td rowspan="1" colspan="1">
                      <bold>
                        <italic>
                          <tp:taxon-name><tp:taxon-name-part taxon-name-part-type="genus" reg="Ophiocordyceps">O.</tp:taxon-name-part> <tp:taxon-name-part taxon-name-part-type="species" reg="muscae">muscae</tp:taxon-name-part></tp:taxon-name>
                        </italic>
                      </bold>
                    </td><td rowspan="1" colspan="1"><bold><tp:taxon-name><tp:taxon-name-part taxon-name-part-type="order" reg="Diptera">Diptera</tp:taxon-name-part></tp:taxon-name> (</bold><tp:taxon-name><tp:taxon-name-part taxon-name-part-type="family" reg="Muscidae">Muscidae</tp:taxon-name-part></tp:taxon-name>)</td><td rowspan="1" colspan="1">
                      <bold>Multiple, 5–11 × 0.3–1.5</bold>
                    </td><td rowspan="1" colspan="1">
                      <bold>Laos</bold>
                    </td><td rowspan="1" colspan="1">
                      <bold>Ovoid to obclavate, 380 –540 × 150–220</bold>
                    </td><td rowspan="1" colspan="1">
                      <bold>Cylindrical, 430–610 × 5.8–7.0</bold>
                    </td><td rowspan="1" colspan="1">
                      <bold>—</bold>
                    </td><td rowspan="1" colspan="1">
                      <bold>This study</bold>
                    </td></tr><tr><td rowspan="1" colspan="1">
                      <italic>
                        <tp:taxon-name><tp:taxon-name-part taxon-name-part-type="genus" reg="Ophiocordyceps">O.</tp:taxon-name-part> <tp:taxon-name-part taxon-name-part-type="species" reg="muscidarum">muscidarum</tp:taxon-name-part></tp:taxon-name>
                      </italic>
                    </td><td rowspan="1" colspan="1"><tp:taxon-name><tp:taxon-name-part taxon-name-part-type="order" reg="Diptera">Diptera</tp:taxon-name-part></tp:taxon-name> (<tp:taxon-name><tp:taxon-name-part taxon-name-part-type="family" reg="Muscidae">Muscidae</tp:taxon-name-part></tp:taxon-name>)</td><td rowspan="1" colspan="1">Single or Multiple, 5–7 × 1–4</td><td rowspan="1" colspan="1">China</td><td rowspan="1" colspan="1">flask-shaped, 570–760 × 190–310</td><td rowspan="1" colspan="1">Cylindrical,280–430 × 5.4–7.5</td><td rowspan="1" colspan="1">Fusiform, 7–10.5 × 1.6–2.5</td><td rowspan="1" colspan="1">
                      <xref ref-type="bibr" rid="B70">Yang et al. 2025</xref>
                    </td></tr><tr><td rowspan="1" colspan="1">
                      <bold>
                        <italic>
                          <tp:taxon-name><tp:taxon-name-part taxon-name-part-type="genus" reg="Ophiocordyceps">O.</tp:taxon-name-part> <tp:taxon-name-part taxon-name-part-type="species" reg="muscidarum">muscidarum</tp:taxon-name-part></tp:taxon-name>
                        </italic>
                      </bold>
                    </td><td rowspan="1" colspan="1">
                      <bold><tp:taxon-name><tp:taxon-name-part taxon-name-part-type="order" reg="Diptera">Diptera</tp:taxon-name-part></tp:taxon-name> (<tp:taxon-name><tp:taxon-name-part taxon-name-part-type="family" reg="Muscidae">Muscidae</tp:taxon-name-part></tp:taxon-name>)</bold>
                    </td><td rowspan="1" colspan="1">
                      <bold>Multiple, 2–3 × 0.4–1.7</bold>
                    </td><td rowspan="1" colspan="1">
                      <bold>China</bold>
                    </td><td rowspan="1" colspan="1">
                      <bold>flask-shaped, 600–780 × 130–240</bold>
                    </td><td rowspan="1" colspan="1">
                      <bold>Cylindrical, 310–400 × 4.2–6.8</bold>
                    </td><td rowspan="1" colspan="1">
                      <bold>Cylindrical, 7.2–9.5 × 1.0–2.6</bold>
                    </td><td rowspan="1" colspan="1">
                      <bold>This study</bold>
                    </td></tr></tbody></table></table-wrap></tp:treatment-sec><ref-list><ref id="B38"><mixed-citation xmlns:xlink="http://www.w3.org/1999/xlink" xlink:type="simple">Mongkolsamrit S, Thanakitpipattana D, Noisripoom W, Tasanathai K, Liangsiri K, Jaiyen S, Rungjindamai N, Stadler M, Luangsa-ard JJ (2025) Multi-locus molecular phylogenetic analysis reveals four new species and a new record of <italic><tp:taxon-name><tp:taxon-name-part taxon-name-part-type="genus">Ophiocordyceps</tp:taxon-name-part></tp:taxon-name></italic> (<tp:taxon-name><tp:taxon-name-part taxon-name-part-type="family">Ophiocordycipitaceae</tp:taxon-name-part></tp:taxon-name>, <tp:taxon-name><tp:taxon-name-part taxon-name-part-type="order">Hypocreales</tp:taxon-name-part></tp:taxon-name>) on dipteran hosts in Thailand. MycoKeys 119: 235–261. <ext-link xlink:href="10.3897/mycokeys.119.155439" ext-link-type="doi" xlink:type="simple">https://doi.org/10.3897/mycokeys.119.155439</ext-link></mixed-citation></ref><ref id="B70"><mixed-citation xmlns:xlink="http://www.w3.org/1999/xlink" xlink:type="simple">Yang Y, Xiao YP, Jayawardena RS, Hyde KD, Nilthong S, Mapook A, Lu YZ, Xie SQ, Al-Otibi F, Wang X, Luo K, Luo LP (2025) Three new species of <italic><tp:taxon-name><tp:taxon-name-part taxon-name-part-type="genus">Ophiocordyceps</tp:taxon-name-part></tp:taxon-name></italic> (<tp:taxon-name><tp:taxon-name-part taxon-name-part-type="order">Hypocreales</tp:taxon-name-part></tp:taxon-name>, <tp:taxon-name><tp:taxon-name-part taxon-name-part-type="family">Ophiocordycipitaceae</tp:taxon-name-part></tp:taxon-name>) and a new host record for <italic><tp:taxon-name><tp:taxon-name-part taxon-name-part-type="genus">Hirsutella</tp:taxon-name-part> <tp:taxon-name-part taxon-name-part-type="species">vermicola</tp:taxon-name-part></tp:taxon-name></italic> from China. MycoKeys 117: 289–313. <ext-link xlink:href="10.3897/mycokeys.117.144875" ext-link-type="doi" xlink:type="simple">https://doi.org/10.3897/mycokeys.117.144875</ext-link></mixed-citation></ref></ref-list></tp:taxon-treatment>
