# Supplementary material for: Taxonomic and phylogenetic insights into dipteran-parasitizing Ophiocordyceps: Descriptions of two new species and a new record from China and Laos
Source: MycoKeys. 2026 Jan 23;127:217–38. doi: 10.3897/mycokeys.127.176148 (PMC12859645; doi:10.3897/mycokeys.127.176148)
Supplement: XML Treatment for Ophiocordyceps muscae [file mycokeys.127.176148-treatment3.xml]

<!DOCTYPE tp:taxon-treatment
  PUBLIC "-//TaxonX//DTD Taxonomic Treatment Publishing DTD v0 20100105//EN" "tax-treatment-NSO.dtd">
<tp:taxon-treatment xmlns:tp="http://www.plazi.org/taxpub"><tp:treatment-meta><kwd-group><label>Taxon classification</label><kwd>
                <named-content content-type="kingdom">Fungi</named-content>
              </kwd><kwd>
                <named-content content-type="family">Ophiocordycipitaceae</named-content>
              </kwd></kwd-group><mixed-citation publication-type="journal"><person-group><name><surname>Dai</surname><given-names>Yong-dong</given-names></name><name><surname>Guan</surname><given-names>Yu-hu</given-names></name><name><surname>Wu</surname><given-names>Sheng-mei</given-names></name><name><surname>Bibi</surname><given-names>Shabana</given-names></name><name><surname>Chen</surname><given-names>Hui</given-names></name><name><surname>Loinheuang</surname><given-names>Chanhom</given-names></name><name><surname>Liang</surname><given-names>Jian-dong</given-names></name><name><surname>Wang</surname><given-names>Yao</given-names></name></person-group><article-title>Taxonomic and phylogenetic insights into dipteran-parasitizing <italic><tp:taxon-name><tp:taxon-name-part taxon-name-part-type="genus" reg="Ophiocordyceps">Ophiocordyceps</tp:taxon-name-part></tp:taxon-name></italic>: Descriptions of two new species and a new record from China and Laos</article-title><source>MycoKeys</source><day>23</day><month>01</month><year>2026</year><volume>127</volume><fpage>217</fpage><lpage>238</lpage><pub-id pub-id-type="doi">10.3897/mycokeys.127.176148</pub-id></mixed-citation></tp:treatment-meta><tp:nomenclature><tp:taxon-name><object-id xmlns:xlink="http://www.w3.org/1999/xlink" content-type="arpha" xlink:type="simple">51D1E11C-6922-58F4-A8A5-3F529845B55A</object-id><tp:taxon-name-part taxon-name-part-type="genus" reg="Ophiocordyceps">Ophiocordyceps</tp:taxon-name-part> <tp:taxon-name-part taxon-name-part-type="species" reg="muscae">muscae</tp:taxon-name-part><object-id xmlns:xlink="http://www.w3.org/1999/xlink" content-type="mycobank" xlink:type="simple">858733</object-id></tp:taxon-name><tp:taxon-authority>Mongkolsamrit, Liangsiri, Thanakitpipattana &amp; Luangsa-ard, MycoKeys 119: 244 (2025)</tp:taxon-authority><xref ref-type="fig" rid="F4">Fig. 4</xref></tp:nomenclature><tp:treatment-sec sec-type="Note"><title>Note.</title><p>The description and illustrations were based on specimens of <italic><tp:taxon-name><tp:taxon-name-part taxon-name-part-type="genus" reg="Ophiocordyceps">O.</tp:taxon-name-part> <tp:taxon-name-part taxon-name-part-type="species" reg="muscae">muscae</tp:taxon-name-part></tp:taxon-name></italic> collected in Laos.</p></tp:treatment-sec><tp:treatment-sec sec-type="Description"><title>Description.</title><p><bold>Sexual morph</bold>: Stromata 5–11 mm long, 0.3–1.5 mm wide, multiple, stipitate, cylindrical, capitate, pale yellow to brown, arising from the thorax region of the host (Fig. <xref ref-type="fig" rid="F4">4A, B</xref>). <bold><italic>Fertile heads</italic></bold> 1.0–1.5 × 1.4–2.6 mm, dark brown, with asexual morph at the apex (Fig. <xref ref-type="fig" rid="F4">4B, C</xref>). <bold><italic>Perithecia</italic></bold> 380–540 × 150–220 μm (x̄= 430 × 176 µm, n = 20), immersed, ovoid to obclavate. <bold><italic>Asci</italic></bold> 430–610 × 5.8–7.0 μm (x̄ = 554 × 6.3 µm, n = 20), 8-spored, hyaline, cylindrical. <bold><italic>Apical cap</italic></bold> 3.2–5.7 × 5.5–10.3 μm (x̄ = 4.6 × 8.2 µm, n = 20), thick, hyaline. <bold>Asexual morph</bold>: Not observed in natural substrates.</p></tp:treatment-sec><tp:treatment-sec sec-type="Materials examined"><title>Materials examined.</title><p>Laos, • Oudomxay Province, Namkat Yolapa Resort (<named-content xmlns:xlink="http://www.w3.org/1999/xlink" content-type="dwc:verbatimCoordinates" xlink:type="simple">19.93°N, 100.36°E</named-content>, alt. 1069 m), parasitic on <italic><tp:taxon-name><tp:taxon-name-part taxon-name-part-type="subgenus" reg="Musca">Musca</tp:taxon-name-part></tp:taxon-name></italic> sp. (<tp:taxon-name><tp:taxon-name-part taxon-name-part-type="family" reg="Muscidae">Muscidae</tp:taxon-name-part></tp:taxon-name>, <tp:taxon-name><tp:taxon-name-part taxon-name-part-type="order" reg="Diptera">Diptera</tp:taxon-name-part></tp:taxon-name>) on the leaves, 6 Aug 2025, Yao Wang (<abbrev xmlns:xlink="http://www.w3.org/1999/xlink" content-type="institution" xlink:title="Mycological Herbarium of Guizhou Medical University" xlink:type="simple">GMB</abbrev> 3135, <abbrev xmlns:xlink="http://www.w3.org/1999/xlink" content-type="institution" xlink:title="Mycological Herbarium of Guizhou Medical University" xlink:type="simple">GMB</abbrev> 3136).</p><fig id="F4" position="float" orientation="portrait"><object-id xmlns:xlink="http://www.w3.org/1999/xlink" content-type="doi" xlink:type="simple">10.3897/mycokeys.127.176148.figure4</object-id><object-id xmlns:xlink="http://www.w3.org/1999/xlink" content-type="zenodo_dep_id" xlink:type="simple">0</object-id><object-id xmlns:xlink="http://www.w3.org/1999/xlink" content-type="arpha" xlink:type="simple">452C753E-12CE-5BB3-AAB6-CEC2EF704913</object-id><label>Figure 4.</label><caption><p><italic><tp:taxon-name><tp:taxon-name-part taxon-name-part-type="genus" reg="Ophiocordyceps">Ophiocordyceps</tp:taxon-name-part> <tp:taxon-name-part taxon-name-part-type="species" reg="muscae">muscae</tp:taxon-name-part></tp:taxon-name></italic>. <bold>A, B</bold>. Fungus on housefly (<italic><tp:taxon-name><tp:taxon-name-part taxon-name-part-type="genus" reg="Musca">Musca</tp:taxon-name-part> <tp:taxon-name-part taxon-name-part-type="species" reg="domestica">domestica</tp:taxon-name-part></tp:taxon-name></italic>, <tp:taxon-name><tp:taxon-name-part taxon-name-part-type="family" reg="Muscidae">Muscidae</tp:taxon-name-part></tp:taxon-name>, <tp:taxon-name><tp:taxon-name-part taxon-name-part-type="order" reg="Diptera">Diptera</tp:taxon-name-part></tp:taxon-name>); <bold>C</bold>. Stromata; <bold>D</bold>. Perithecia; <bold>E–H</bold>. Asci. Scale bars: 5 mm (<bold>A, B</bold>); 1 mm (<bold>C</bold>); 200 µm (<bold>D–H</bold>).</p></caption><graphic xmlns:xlink="http://www.w3.org/1999/xlink" xlink:href="mycokeys-127-217-g004.jpg" id="oo_1518922.jpg" position="float" orientation="portrait" xlink:type="simple"><uri content-type="original_file" xlink:type="simple">https://binary.pensoft.net/fig/1518922</uri></graphic></fig></tp:treatment-sec><tp:treatment-sec sec-type="Notes"><title>Notes.</title><p><italic><tp:taxon-name><tp:taxon-name-part taxon-name-part-type="genus" reg="Ophiocordyceps">Ophiocordyceps</tp:taxon-name-part> <tp:taxon-name-part taxon-name-part-type="species" reg="muscae">muscae</tp:taxon-name-part></tp:taxon-name></italic> was first reported by <xref ref-type="bibr" rid="B38">Mongkolsamrit et al. (2025)</xref> based on specimens collected in Thailand. Phylogenetic analysis confirmed that the newly collected Laotian specimens (<abbrev xmlns:xlink="http://www.w3.org/1999/xlink" content-type="institution" xlink:title="Mycological Herbarium of Guizhou Medical University" xlink:type="simple">GMB</abbrev> 3135, <abbrev xmlns:xlink="http://www.w3.org/1999/xlink" content-type="institution" xlink:title="Mycological Herbarium of Guizhou Medical University" xlink:type="simple">GMB</abbrev> 3136) cluster within the <italic><tp:taxon-name><tp:taxon-name-part taxon-name-part-type="genus" reg="Ophiocordyceps">O.</tp:taxon-name-part> <tp:taxon-name-part taxon-name-part-type="species" reg="muscae">muscae</tp:taxon-name-part></tp:taxon-name></italic> clade with high statistical support (Fig. <xref ref-type="fig" rid="F1">1</xref>; 100%/100%/1). Morphometric comparisons revealed that the perithecia of these specimens are smaller than those of the type material; however, no significant differences were observed in macroscopic morphology or other reproductive structures. Based on integrated molecular and morphological evidence, the newly collected specimens are identified as <italic><tp:taxon-name><tp:taxon-name-part taxon-name-part-type="genus" reg="Ophiocordyceps">O.</tp:taxon-name-part> <tp:taxon-name-part taxon-name-part-type="species" reg="muscae">muscae</tp:taxon-name-part></tp:taxon-name></italic>. This collection represents the first documented occurrence of <italic><tp:taxon-name><tp:taxon-name-part taxon-name-part-type="genus" reg="Ophiocordyceps">O.</tp:taxon-name-part> <tp:taxon-name-part taxon-name-part-type="species" reg="muscae">muscae</tp:taxon-name-part></tp:taxon-name></italic> in Laos.</p></tp:treatment-sec><tp:treatment-sec><!--Section generated to contain objects referenced in tp:taxon-treatment.--><fig id="F1" position="float" orientation="portrait"><object-id xmlns:xlink="http://www.w3.org/1999/xlink" content-type="doi" xlink:type="simple">10.3897/mycokeys.127.176148.figure1</object-id><object-id xmlns:xlink="http://www.w3.org/1999/xlink" content-type="zenodo_dep_id" xlink:type="simple">0</object-id><object-id xmlns:xlink="http://www.w3.org/1999/xlink" content-type="arpha" xlink:type="simple">B741F205-D066-586D-8F51-0D5470D05284</object-id><label>Figure 1.</label><caption><p>Phylogenetic relationships of <italic><tp:taxon-name><tp:taxon-name-part taxon-name-part-type="genus" reg="Ophiocordyceps">Ophiocordyceps</tp:taxon-name-part></tp:taxon-name></italic> based on combined partial <abbrev xmlns:xlink="http://www.w3.org/1999/xlink" xlink:title="internal transcribed spacer" xlink:type="simple">ITS</abbrev> + <italic>nr</italic>LSU + <italic><abbrev xmlns:xlink="http://www.w3.org/1999/xlink" xlink:title="translation elongation factor 1-α gene" xlink:type="simple">tef-1α</abbrev></italic> + <italic>rpb1</italic> + <italic>rpb2</italic> sequences. Numbers at the branches indicate support values (IQ-TREE-BS/RAxML-BS/<abbrev xmlns:xlink="http://www.w3.org/1999/xlink" xlink:title="Bayesian inference" xlink:type="simple">BI</abbrev>-PP) above 50%/50%/0.5. Ex-type materials are marked with “T”.</p></caption><graphic xmlns:xlink="http://www.w3.org/1999/xlink" xlink:href="mycokeys-127-217-g001.jpg" id="oo_1518919.jpg" position="float" orientation="portrait" xlink:type="simple"><uri content-type="original_file" xlink:type="simple">https://binary.pensoft.net/fig/1518919</uri></graphic></fig></tp:treatment-sec><ref-list><ref id="B38"><mixed-citation xmlns:xlink="http://www.w3.org/1999/xlink" xlink:type="simple">Mongkolsamrit S, Thanakitpipattana D, Noisripoom W, Tasanathai K, Liangsiri K, Jaiyen S, Rungjindamai N, Stadler M, Luangsa-ard JJ (2025) Multi-locus molecular phylogenetic analysis reveals four new species and a new record of <italic><tp:taxon-name><tp:taxon-name-part taxon-name-part-type="genus">Ophiocordyceps</tp:taxon-name-part></tp:taxon-name></italic> (<tp:taxon-name><tp:taxon-name-part taxon-name-part-type="family">Ophiocordycipitaceae</tp:taxon-name-part></tp:taxon-name>, <tp:taxon-name><tp:taxon-name-part taxon-name-part-type="order">Hypocreales</tp:taxon-name-part></tp:taxon-name>) on dipteran hosts in Thailand. MycoKeys 119: 235–261. <ext-link xlink:href="10.3897/mycokeys.119.155439" ext-link-type="doi" xlink:type="simple">https://doi.org/10.3897/mycokeys.119.155439</ext-link></mixed-citation></ref></ref-list></tp:taxon-treatment>
