# Supplementary material for: Taxonomic and phylogenetic insights into dipteran-parasitizing Ophiocordyceps: Descriptions of two new species and a new record from China and Laos
Source: MycoKeys. 2026 Jan 23;127:217–38. doi: 10.3897/mycokeys.127.176148 (PMC12859645; doi:10.3897/mycokeys.127.176148)
Supplement: XML Treatment for Ophiocordyceps muscidarum [file mycokeys.127.176148-treatment4.xml]

<!DOCTYPE tp:taxon-treatment
  PUBLIC "-//TaxonX//DTD Taxonomic Treatment Publishing DTD v0 20100105//EN" "tax-treatment-NSO.dtd">
<tp:taxon-treatment xmlns:tp="http://www.plazi.org/taxpub"><tp:treatment-meta><kwd-group><label>Taxon classification</label><kwd>
                <named-content content-type="kingdom">Fungi</named-content>
              </kwd><kwd>
                <named-content content-type="family">Ophiocordycipitaceae</named-content>
              </kwd></kwd-group><mixed-citation publication-type="journal"><person-group><name><surname>Dai</surname><given-names>Yong-dong</given-names></name><name><surname>Guan</surname><given-names>Yu-hu</given-names></name><name><surname>Wu</surname><given-names>Sheng-mei</given-names></name><name><surname>Bibi</surname><given-names>Shabana</given-names></name><name><surname>Chen</surname><given-names>Hui</given-names></name><name><surname>Loinheuang</surname><given-names>Chanhom</given-names></name><name><surname>Liang</surname><given-names>Jian-dong</given-names></name><name><surname>Wang</surname><given-names>Yao</given-names></name></person-group><article-title>Taxonomic and phylogenetic insights into dipteran-parasitizing <italic><tp:taxon-name><tp:taxon-name-part taxon-name-part-type="genus" reg="Ophiocordyceps">Ophiocordyceps</tp:taxon-name-part></tp:taxon-name></italic>: Descriptions of two new species and a new record from China and Laos</article-title><source>MycoKeys</source><day>23</day><month>01</month><year>2026</year><volume>127</volume><fpage>217</fpage><lpage>238</lpage><pub-id pub-id-type="doi">10.3897/mycokeys.127.176148</pub-id></mixed-citation></tp:treatment-meta><tp:nomenclature><tp:taxon-name><object-id xmlns:xlink="http://www.w3.org/1999/xlink" content-type="arpha" xlink:type="simple">C4F98F28-8298-5510-B321-50FAA78AFDE6</object-id><tp:taxon-name-part taxon-name-part-type="genus" reg="Ophiocordyceps">Ophiocordyceps</tp:taxon-name-part> <tp:taxon-name-part taxon-name-part-type="species" reg="muscidarum">muscidarum</tp:taxon-name-part><object-id xmlns:xlink="http://www.w3.org/1999/xlink" content-type="mycobank" xlink:type="simple">902879</object-id><object-id xmlns:xlink="http://www.w3.org/1999/xlink" xlink:type="simple">Index Fungorum: IF902879</object-id><object-id xmlns:xlink="http://www.w3.org/1999/xlink" xlink:type="simple">Facesoffungi Number: FoF16766</object-id></tp:taxon-name><tp:taxon-authority>Y. P. Xiao, K.D. Hyde &amp; Y. Yang, MycoKeys 117: 298 (2025)</tp:taxon-authority><xref ref-type="fig" rid="F5">Fig. 5</xref></tp:nomenclature><tp:treatment-sec sec-type="Note"><title>Note.</title><p>The description and illustrations are based on specimens of <italic><tp:taxon-name><tp:taxon-name-part taxon-name-part-type="genus" reg="Ophiocordyceps">O.</tp:taxon-name-part> <tp:taxon-name-part taxon-name-part-type="species" reg="muscidarum">muscidarum</tp:taxon-name-part></tp:taxon-name></italic> collected during this study.</p></tp:treatment-sec><tp:treatment-sec sec-type="Description"><title>Description.</title><p><bold>Sexual morph</bold>: Stromata 2–3 mm long, 0.4–1.7 mm wide, multiple, stipitate, cylindrical, capitate, pale yellow, arising from both sides of the host’s body (Fig. <xref ref-type="fig" rid="F5">5A–D</xref>). <bold><italic>Fertile heads</italic></bold> 1.4–2.2 × 2.6–4.8 mm, discoid, pale yellow, with asexual morph at the apex (Fig. <xref ref-type="fig" rid="F5">5C</xref>). <bold><italic>Perithecia</italic></bold> 600–780 × 130–240 μm (x̄= 683 × 194 µm, n = 20), immersed, bowling-pin-shaped, ovoid to obclavate. <bold><italic>Asci</italic></bold> 310–400 × 4.2–6.8 μm (x̄ = 346 ×5.3 µm, n = 50), 8-spored, hyaline, cylindrical. <bold><italic>Apical cap</italic></bold> 4.8–8.2 × 2.8–4.3 μm (x̄ = 6.5 × 3.4µm, n = 50), thick, hyaline. <bold>Asexual morph</bold>: Asexual spore-producing structures were observed on the host’s hind limbs. <bold><italic>Conidiogenous cells</italic></bold><italic><tp:taxon-name><tp:taxon-name-part taxon-name-part-type="genus" reg="Hymenostilbe">Hymenostilbe</tp:taxon-name-part></tp:taxon-name></italic>-like, phialidic, forming a hymenial layer. <bold><italic>Phialides</italic></bold> single, 8.6–16.5 × 3.5–7.4 µm (x̄ = 13.6 × 5.7µm, n = 20). Middle portion strongly swollen, usually tapering abruptly to a slender neck 0.3–1.0 µm diam. <bold><italic>Conidia</italic></bold> 3.6–6.8 × 1.5– 3.1 µm (x̄ = 5.1 × 2.6 µm, n = 20), 1-cell, hyaline, fusiform.</p><fig id="F5" position="float" orientation="portrait"><object-id xmlns:xlink="http://www.w3.org/1999/xlink" content-type="doi" xlink:type="simple">10.3897/mycokeys.127.176148.figure5</object-id><object-id xmlns:xlink="http://www.w3.org/1999/xlink" content-type="zenodo_dep_id" xlink:type="simple">0</object-id><object-id xmlns:xlink="http://www.w3.org/1999/xlink" content-type="arpha" xlink:type="simple">F6310012-83C1-5699-B48A-665AADE47AD9</object-id><label>Figure 5.</label><caption><p><italic><tp:taxon-name><tp:taxon-name-part taxon-name-part-type="genus" reg="Ophiocordyceps">Ophiocordyceps</tp:taxon-name-part> <tp:taxon-name-part taxon-name-part-type="species" reg="muscidarum">muscidarum</tp:taxon-name-part></tp:taxon-name></italic>. <bold>A, B</bold>. Fungus on fly (<tp:taxon-name><tp:taxon-name-part taxon-name-part-type="family" reg="Muscidae">Muscidae</tp:taxon-name-part></tp:taxon-name>, <tp:taxon-name><tp:taxon-name-part taxon-name-part-type="order" reg="Diptera">Diptera</tp:taxon-name-part></tp:taxon-name>); <bold>C</bold>. Stromata; <bold>D</bold>. The early-stage infected host by the <italic><tp:taxon-name><tp:taxon-name-part taxon-name-part-type="genus" reg="Ophiocordyceps">Ophiocordyceps</tp:taxon-name-part></tp:taxon-name></italic> fungus; <bold>E, F</bold>. Perithecia; <bold>G, H</bold>. Asci; <bold>I</bold>. Part-spores; <bold>J</bold>. Phialides; <bold>K, L</bold>. Conidia. Scale bars: 2 mm (<bold>A, B</bold>); 5 mm (<bold>C, D</bold>); 200 µm (<bold>E, F</bold>); 100 µm (<bold>G, H</bold>); 20 µm (<bold>I, J</bold>); 10 µm (<bold>K</bold>); 5 µm (<bold>L</bold>).</p></caption><graphic xmlns:xlink="http://www.w3.org/1999/xlink" xlink:href="mycokeys-127-217-g005.jpg" id="oo_1518923.jpg" position="float" orientation="portrait" xlink:type="simple"><uri content-type="original_file" xlink:type="simple">https://binary.pensoft.net/fig/1518923</uri></graphic></fig></tp:treatment-sec><tp:treatment-sec sec-type="Materials examined"><title>Materials examined.</title><p>China. • Heilongjiang Province, Yichun City (<named-content xmlns:xlink="http://www.w3.org/1999/xlink" content-type="dwc:verbatimCoordinates" xlink:type="simple">48.13°N, 129.61°E</named-content>, alt. 832 m), on <italic><tp:taxon-name><tp:taxon-name-part taxon-name-part-type="genus" reg="Coenosia">Coenosia</tp:taxon-name-part></tp:taxon-name></italic> sp., 23 July 2025, collected by Kun Zhang (<abbrev xmlns:xlink="http://www.w3.org/1999/xlink" content-type="institution" xlink:title="Mycological Herbarium of Guizhou Medical University" xlink:type="simple">GMB</abbrev> 3132, <abbrev xmlns:xlink="http://www.w3.org/1999/xlink" content-type="institution" xlink:title="Mycological Herbarium of Guizhou Medical University" xlink:type="simple">GMB</abbrev> 3133). China. • Jilin Province, Dunhua City (<named-content xmlns:xlink="http://www.w3.org/1999/xlink" content-type="dwc:verbatimCoordinates" xlink:type="simple">44.12°N, 128.63°E</named-content>, alt. 596 m), on <italic><tp:taxon-name><tp:taxon-name-part taxon-name-part-type="genus" reg="Helina">Helina</tp:taxon-name-part></tp:taxon-name></italic> sp., Aug 2025, collected by Kun Zhang (<abbrev xmlns:xlink="http://www.w3.org/1999/xlink" content-type="institution" xlink:title="Mycological Herbarium of Guizhou Medical University" xlink:type="simple">GMB</abbrev> 3134). China. • Jilin Province, Dunhua City (<named-content xmlns:xlink="http://www.w3.org/1999/xlink" content-type="dwc:verbatimCoordinates" xlink:type="simple">43.62°N, 127.54°E</named-content>, alt. 610 m), on an adult muscid fly (<tp:taxon-name><tp:taxon-name-part taxon-name-part-type="order" reg="Diptera">Diptera</tp:taxon-name-part></tp:taxon-name>: <tp:taxon-name><tp:taxon-name-part taxon-name-part-type="family" reg="Muscidae">Muscidae</tp:taxon-name-part></tp:taxon-name>), Aug 2025, collected by Kun Zhang (<abbrev xmlns:xlink="http://www.w3.org/1999/xlink" content-type="institution" xlink:title="Mycological Herbarium of Guizhou Medical University" xlink:type="simple">GMB</abbrev> 3141).</p></tp:treatment-sec><tp:treatment-sec sec-type="Notes"><title>Notes.</title><p><italic><tp:taxon-name><tp:taxon-name-part taxon-name-part-type="genus" reg="Ophiocordyceps">Ophiocordyceps</tp:taxon-name-part> <tp:taxon-name-part taxon-name-part-type="species" reg="muscidarum">muscidarum</tp:taxon-name-part></tp:taxon-name></italic> was first described by <xref ref-type="bibr" rid="B70">Yang et al. (2025)</xref>. Phylogenetic analyses showed that our newly collected specimens (<abbrev xmlns:xlink="http://www.w3.org/1999/xlink" content-type="institution" xlink:title="Mycological Herbarium of Guizhou Medical University" xlink:type="simple">GMB</abbrev> 3132, <abbrev xmlns:xlink="http://www.w3.org/1999/xlink" content-type="institution" xlink:title="Mycological Herbarium of Guizhou Medical University" xlink:type="simple">GMB</abbrev> 3133) clustered within the <italic><tp:taxon-name><tp:taxon-name-part taxon-name-part-type="genus" reg="Ophiocordyceps">O.</tp:taxon-name-part> <tp:taxon-name-part taxon-name-part-type="species" reg="muscidarum">muscidarum</tp:taxon-name-part></tp:taxon-name></italic> clade with strong support (Fig. <xref ref-type="fig" rid="F1">1</xref>; 99/99/1), exhibiting no genetic differentiation. Morphological comparisons revealed no notable differences, except that the stromata observed in our specimens were slightly shorter. Based on the combined molecular and morphological evidence, the specimens were identified as <italic><tp:taxon-name><tp:taxon-name-part taxon-name-part-type="genus" reg="Ophiocordyceps">O.</tp:taxon-name-part> <tp:taxon-name-part taxon-name-part-type="species" reg="muscidarum">muscidarum</tp:taxon-name-part></tp:taxon-name></italic>. Furthermore, as the original description lacked information on the asexual stage of this species, partial asexual morphological data for <italic><tp:taxon-name><tp:taxon-name-part taxon-name-part-type="genus" reg="Ophiocordyceps">O.</tp:taxon-name-part> <tp:taxon-name-part taxon-name-part-type="species" reg="muscidarum">muscidarum</tp:taxon-name-part></tp:taxon-name></italic> was provided here based on our specimen observations.</p></tp:treatment-sec><tp:treatment-sec><!--Section generated to contain objects referenced in tp:taxon-treatment.--><fig id="F1" position="float" orientation="portrait"><object-id xmlns:xlink="http://www.w3.org/1999/xlink" content-type="doi" xlink:type="simple">10.3897/mycokeys.127.176148.figure1</object-id><object-id xmlns:xlink="http://www.w3.org/1999/xlink" content-type="zenodo_dep_id" xlink:type="simple">0</object-id><object-id xmlns:xlink="http://www.w3.org/1999/xlink" content-type="arpha" xlink:type="simple">B741F205-D066-586D-8F51-0D5470D05284</object-id><label>Figure 1.</label><caption><p>Phylogenetic relationships of <italic><tp:taxon-name><tp:taxon-name-part taxon-name-part-type="genus" reg="Ophiocordyceps">Ophiocordyceps</tp:taxon-name-part></tp:taxon-name></italic> based on combined partial <abbrev xmlns:xlink="http://www.w3.org/1999/xlink" xlink:title="internal transcribed spacer" xlink:type="simple">ITS</abbrev> + <italic>nr</italic>LSU + <italic><abbrev xmlns:xlink="http://www.w3.org/1999/xlink" xlink:title="translation elongation factor 1-α gene" xlink:type="simple">tef-1α</abbrev></italic> + <italic>rpb1</italic> + <italic>rpb2</italic> sequences. Numbers at the branches indicate support values (IQ-TREE-BS/RAxML-BS/<abbrev xmlns:xlink="http://www.w3.org/1999/xlink" xlink:title="Bayesian inference" xlink:type="simple">BI</abbrev>-PP) above 50%/50%/0.5. Ex-type materials are marked with “T”.</p></caption><graphic xmlns:xlink="http://www.w3.org/1999/xlink" xlink:href="mycokeys-127-217-g001.jpg" id="oo_1518919.jpg" position="float" orientation="portrait" xlink:type="simple"><uri content-type="original_file" xlink:type="simple">https://binary.pensoft.net/fig/1518919</uri></graphic></fig></tp:treatment-sec><ref-list><ref id="B70"><mixed-citation xmlns:xlink="http://www.w3.org/1999/xlink" xlink:type="simple">Yang Y, Xiao YP, Jayawardena RS, Hyde KD, Nilthong S, Mapook A, Lu YZ, Xie SQ, Al-Otibi F, Wang X, Luo K, Luo LP (2025) Three new species of <italic><tp:taxon-name><tp:taxon-name-part taxon-name-part-type="genus">Ophiocordyceps</tp:taxon-name-part></tp:taxon-name></italic> (<tp:taxon-name><tp:taxon-name-part taxon-name-part-type="order">Hypocreales</tp:taxon-name-part></tp:taxon-name>, <tp:taxon-name><tp:taxon-name-part taxon-name-part-type="family">Ophiocordycipitaceae</tp:taxon-name-part></tp:taxon-name>) and a new host record for <italic><tp:taxon-name><tp:taxon-name-part taxon-name-part-type="genus">Hirsutella</tp:taxon-name-part> <tp:taxon-name-part taxon-name-part-type="species">vermicola</tp:taxon-name-part></tp:taxon-name></italic> from China. MycoKeys 117: 289–313. <ext-link xlink:href="10.3897/mycokeys.117.144875" ext-link-type="doi" xlink:type="simple">https://doi.org/10.3897/mycokeys.117.144875</ext-link></mixed-citation></ref></ref-list></tp:taxon-treatment>
